# Supplementary material for: New records and a new species of chewing lice (Phthiraptera, Amblycera, Ischnocera) found on Columbidae (Columbiformes) in Pakistan
Source: Zookeys. 2012 Mar 9;(174):79–93. doi: 10.3897/zookeys.174.2717 (PMC3307356; doi:10.3897/zookeys.174.2717)
Supplement: XML Treatment for Colpocephalum afrozeae [file zookeys.174.2717-treatment2.xml]

<!DOCTYPE tp:taxon-treatment
  PUBLIC "-//TaxonX//DTD Taxonomic Treatment Publishing DTD v0 20100105//EN" "tax-treatment-NSO.dtd">
<tp:taxon-treatment xmlns:tp="http://www.plazi.org/taxpub"><tp:treatment-meta><mixed-citation publication-type="journal"><person-group><name><surname>Naz</surname><given-names>Saima</given-names></name><name><surname>Sychra</surname><given-names>Oldrich</given-names></name><name><surname>Rizvi</surname><given-names>Syed Anser</given-names></name></person-group><article-title>New records and a new species of chewing lice (Phthiraptera, Amblycera, Ischnocera) found on Columbidae (Columbiformes) in Pakistan</article-title><source>Zookeys</source><day>9</day><month>3</month><year>2012</year><volume>2012</volume><issue>174</issue><fpage>79</fpage><lpage>93</lpage><pub-id pub-id-type="doi">10.3897/zookeys.174.2717</pub-id></mixed-citation></tp:treatment-meta><tp:nomenclature><tp:taxon-name>
                            <tp:taxon-name-part taxon-name-part-type="genus">Colpocephalum</tp:taxon-name-part>
                            <tp:taxon-name-part taxon-name-part-type="species">afrozeae</tp:taxon-name-part>
                            <object-id xmlns:xlink="http://www.w3.org/1999/xlink" xlink:type="simple">urn:lsid:zoobank.org:act:CC7DD2BC-D82F-4E06-89E7-8C3EB8A5739F</object-id>
                            <object-id xmlns:xlink="http://www.w3.org/1999/xlink" xlink:type="simple">http://species-id.net/wiki/Colpocephalum_afrozeae</object-id>
                        </tp:taxon-name><tp:taxon-status xmlns:xlink="http://www.w3.org/1999/xlink" xlink:type="simple">sp. n.</tp:taxon-status><xref ref-type="fig" rid="F1">Figs 1</xref><xref ref-type="fig" rid="F2">12</xref></tp:nomenclature><tp:treatment-sec sec-type="Holotype"><title>Holotype.</title><p>male, on <italic><tp:taxon-name>Columba livia</tp:taxon-name></italic> (Gmelin); Pakistan: Karachi; 20-VII-2006; leg. Naz, S.</p></tp:treatment-sec><tp:treatment-sec sec-type="Paratype"><title>Paratype.</title><p>8 males, 12 females, on <italic><tp:taxon-name>Columba livia</tp:taxon-name></italic> (Gmelin); Pakistan: Karachi; 20-VII-2006; leg. Naz, S.</p></tp:treatment-sec><tp:treatment-sec sec-type="Other material"><title>Other material.</title><p>6 nymphs, on <italic><tp:taxon-name>Columba livia</tp:taxon-name></italic> (Gmelin), with data as above.</p></tp:treatment-sec><tp:treatment-sec sec-type="Type host"><title>Type host.</title><p><italic><tp:taxon-name>Columba livia</tp:taxon-name></italic> (Gmelin) (Columbiformes: <tp:taxon-name>Columbidae</tp:taxon-name>).</p></tp:treatment-sec><tp:treatment-sec sec-type="Measurements"><title>Measurements.</title><p>TL: male 1.242 (1.24–1.245) (<xref ref-type="fig" rid="F1">Figs 1–2</xref>), female 1.330 (1.285–1.375) (<xref ref-type="fig" rid="F1">fig. 3</xref>); HL: male 0.287 (0.286–0.288), female 0.302 (0.30–0.305); POW: male 0.318 (0.315–0.332), female 0.347 (0.345–0.35); TW: male 0.45 (0.445–0.455), female 0.492 (0.48–0.505); PL: male 0.12 (0.11–0.13), female 0.137 (0.135–0.14); PW: male 0.288 (0.255–0.322), female 0.332 (0.325–0.34); ML: male 0.135 (0.12–0.15), female 0.152 (0.15–0.155); MW: male 0.374 (0.322–0.426), female 0.51 (0.505–0.515); AL: male 0.658 (0.642–0.675), female 0.697 (0.685–0.71), GL: 1.03 (1.01–1.05), GW: 0.155 (0.15–0.16), PML: 0.055 (0.050–0.060).</p></tp:treatment-sec><tp:treatment-sec sec-type="Head"><title>Head </title><p>(<xref ref-type="fig" rid="F1">Figs 1–6</xref>). Anterior marginal carina very thick, with large and blunt marginal nodi; DHS 8–10 short fine to stout setae; DHS 15 long; occipital setae 21–22 thick setae of normal length; ventral subtemporal setae present; ocular and occipital nodi very well developed, connected with thick oculo–occipital and occipital carinae; maxillary palpi as in <xref ref-type="fig" rid="F1">fig. 4</xref>; antennae (<xref ref-type="fig" rid="F1">fig. 5</xref>) four segmented, pedicel large with short lateral process, bearing three stout sharp setae, flagellomere II long, oval with broad terminal disc; hypopharynx (<xref ref-type="fig" rid="F1">fig. 6</xref>) very well developed.</p><fig id="F1" position="float" orientation="portrait"><label>Figures 1–10.</label><caption><p><italic><tp:taxon-name>Colpocephalum afrozeae</tp:taxon-name></italic> sp. n.<bold>1</bold> male dorsal view <bold>2</bold> male ventral view <bold>3</bold> female dorsal view <bold>4</bold> maxillary palp <bold>5</bold> antenna; <bold>6</bold> hypopharynx <bold>7</bold> prosternal plate <bold>8</bold> sternite IV with ctenidia <bold>9</bold> female terminalia ventral view <bold>10</bold> male genitalia</p></caption><graphic xmlns:xlink="http://www.w3.org/1999/xlink" xlink:href="ZooKeys-174-079-g001.jpg" position="float" orientation="portrait" xlink:type="simple"/></fig><fig id="F2" position="float" orientation="portrait"><label>Figures 11–12.</label><caption><p><italic><tp:taxon-name>Colpocephalum afrozeae</tp:taxon-name></italic> sp. n. <bold>11</bold> penis details <bold>12</bold> genital sclerite.</p></caption><graphic xmlns:xlink="http://www.w3.org/1999/xlink" xlink:href="ZooKeys-174-079-g002.jpg" position="float" orientation="portrait" xlink:type="simple"/></fig></tp:treatment-sec><tp:treatment-sec sec-type="Thorax"><title>Thorax</title><p>(<xref ref-type="fig" rid="F1">Figs 1–3, 7</xref>). Pronotal carina very thickly sclerotized; pronotal seta 2 minute peg-like setae; lateral to posterior margin of pronotum with four long and at least two short setae; prosternal plate (<xref ref-type="fig" rid="F1">fig. 7</xref>) weakly developed, short, with posterior margin convex and lateral margins absent, one pair of small microsetae anterior to the plate present; posterior margin of metanotum straight, with 8–10 normal fine setae, arranged equally without any gape; femur III with two ctenidia.</p></tp:treatment-sec><tp:treatment-sec sec-type="Abdomen"><title>Abdomen</title><p>(<xref ref-type="fig" rid="F1">Figs 1–3, 8</xref>). Male. Tergal plates complete, marginal setae from tergite I–VIII: 12, 14, 17, 18, 16, 16, 15 and 13 respectively; anterior tergal setae scattered, ranging from 14–28 microsetae; postspiracular seta long on segment II, V–VII, shorter on segments III–IV and VIII; sternal setae in double rows on sternites I–VII: 15, 24, 16 (+ two large ctenidia on segment III; <xref ref-type="fig" rid="F1">fig. 8</xref>), 24, 21, 20 and 16 respectively. Terminalia (<xref ref-type="fig" rid="F1">Figs 1–2</xref>): Terminal segment comprises segments IX and X, posteriorly rounded; large tergal plate usually without anterior setae, latero–posterior margin with <!--PageBreak-->two long macrosetae and posterior margin bears four long macrosetae and two short fine setae; sternites VIII forming a short subgenital plate, bearing dense scattered small thin setae; anal margin almost straight.</p><p>Female. Tergites I and II complete, wide and long, tergites III–VIII divided, tripartite, narrow and short; tergocentral setae on segment I and II long; tergal marginal setae from I–VIII: 20, 20–22, 16–18, 18–20, 16–19, 17, 18 and 14–16 respectively; postspiracular setae long on II–III, VI–VIII; segment VIII with one pair of long, latero–anterior setae; sternite I developed, sternite II–VIII complete and well sclerotized; sternal setae small short to fine, scattered all over the plates; sternite III with two long<!--PageBreak--> ctenidia (<xref ref-type="fig" rid="F1">fig. 8</xref>). Terminalia (<xref ref-type="fig" rid="F1">fig. 9</xref>): Terminal segment widely rounded posteriorly; tergite IX divided, median piece triangular; posterior margin of lateral plates with small fine setae and two pairs of long macrosetae; anus narrow, transverse with tapering ends; anal fringes bear forty three stout microsetae in anterior fringe and forty seven to fifty fine curved setae in posterior fringe; vulval margin medially concave, with small thick, stout curved setae, gradually larger at latero–posterior ends.</p></tp:treatment-sec><tp:treatment-sec sec-type="Male genitalia"><title>Male genitalia</title><p>(<xref ref-type="fig" rid="F1">Figs 10</xref>–<xref ref-type="fig" rid="F1">12</xref>). Elongated; genital sclerite (<xref ref-type="fig" rid="F2">fig. 12</xref>) short, with long and slightly curved latero-posterior points; genital lateral plates short and thick; basal plate thick and broad; median process long; penis (<xref ref-type="fig" rid="F2">fig. 11</xref>) terminally narrow; parameres straight, tubular.</p></tp:treatment-sec><tp:treatment-sec sec-type="Remarks"><title>Remarks.</title><p><italic><tp:taxon-name>Colpocephalum afrozeae</tp:taxon-name></italic> were collected from <italic><tp:taxon-name>Columba livia</tp:taxon-name></italic> on which <italic><tp:taxon-name>Colpocephalum turbinatum</tp:taxon-name></italic> has been reported previously. The two species of the genus <italic><tp:taxon-name>Colpocephalum</tp:taxon-name></italic> of <italic><tp:taxon-name>Columba livia</tp:taxon-name></italic> are different from each other. <italic><tp:taxon-name>Colpocephalum afrozeae</tp:taxon-name></italic> has the anterior margin of head broadly convex; anterior marginal carina thick; oculo-occipital carina thick; prothorax with two short marginal setae; femur III with two ctenidia; female tergite II with long tergocentral setae; postspiracular setae long on tergites II–III and VI–VIII; lateral plates of male genitalia very short; lateroposterior points of genital sclerite large and curved; median process reduced; female genital reticulation invisible; vulva medially concave; anus narrow and transverse.</p><p><italic><tp:taxon-name>Colpocephalum afrozeae</tp:taxon-name></italic> has also some similarities with <italic><tp:taxon-name>Colpocephalum arfakiani</tp:taxon-name></italic> Price and Beer, but they have morphological differences, which consist of a thin anterior marginal carina; five long pronotal marginal setae; tergite II of female divided; tergite VIII with small triangular median piece; anal opening broad, with light fringe of short setae; male genital sclerite without latero-posterior points and long lateral plates are found in <italic><tp:taxon-name>Colpocephalum arfakiani</tp:taxon-name></italic> whereas the anterior margin very thick; four pronotal marginal setae long; tergite II of female complete; tergite VIII with large trapezoidal piece; anal opening narrow and transverse, with dense fringe of <!--PageBreak-->short setae in anterior margin and thick, long setae on posterior margin; male genital sclerite with long and curved latero-posterior points and short lateral plates are found in <italic><tp:taxon-name>Colpocephalum afrozeae</tp:taxon-name></italic>.</p></tp:treatment-sec><tp:treatment-sec sec-type="Etymology"><title>Etymology.</title><p>The present species is named after Mrs Hussan Afroze, mother of the first author.</p></tp:treatment-sec></tp:taxon-treatment>
