# Supplementary material for: New records and a new species of chewing lice (Phthiraptera, Amblycera, Ischnocera) found on Columbidae (Columbiformes) in Pakistan
Source: Zookeys. 2012 Mar 9;(174):79–93. doi: 10.3897/zookeys.174.2717 (PMC3307356; doi:10.3897/zookeys.174.2717)
Supplement: XML Treatment for Colpocephalum turbinatum [file zookeys.174.2717-treatment3.xml]

<!DOCTYPE tp:taxon-treatment
  PUBLIC "-//TaxonX//DTD Taxonomic Treatment Publishing DTD v0 20100105//EN" "tax-treatment-NSO.dtd">
<tp:taxon-treatment xmlns:tp="http://www.plazi.org/taxpub"><tp:treatment-meta><mixed-citation publication-type="journal"><person-group><name><surname>Naz</surname><given-names>Saima</given-names></name><name><surname>Sychra</surname><given-names>Oldrich</given-names></name><name><surname>Rizvi</surname><given-names>Syed Anser</given-names></name></person-group><article-title>New records and a new species of chewing lice (Phthiraptera, Amblycera, Ischnocera) found on Columbidae (Columbiformes) in Pakistan</article-title><source>Zookeys</source><day>9</day><month>3</month><year>2012</year><volume>2012</volume><issue>174</issue><fpage>79</fpage><lpage>93</lpage><pub-id pub-id-type="doi">10.3897/zookeys.174.2717</pub-id></mixed-citation></tp:treatment-meta><tp:nomenclature><tp:taxon-name>
                            <tp:taxon-name-part taxon-name-part-type="genus">Colpocephalum</tp:taxon-name-part>
                            <tp:taxon-name-part taxon-name-part-type="species">turbinatum</tp:taxon-name-part>
                            <object-id xmlns:xlink="http://www.w3.org/1999/xlink" xlink:type="simple">http://species-id.net/wiki/Colpocephalum_turbinatum</object-id>
                        </tp:taxon-name><tp:taxon-authority>Denny</tp:taxon-authority><xref ref-type="fig" rid="F3">Fig. 13–16</xref><tp:nomenclature-citation-list><tp:nomenclature-citation><tp:taxon-name>Colpocephalum turbinatum</tp:taxon-name><comment><xref ref-type="bibr" rid="B17">Denny 1842</xref>: 198, 209, Harrison 1916: 56, Hopkins and Clay 1952: 84, Price andBeer 1963: 735, 736, 754, Hill and Tuff 1978: 308, 315, <xref ref-type="bibr" rid="B28">Lakshminarayana 1979</xref>: 80, <xref ref-type="bibr" rid="B40">Price et al. 2003</xref>: 102, 303, 304, 308.</comment></tp:nomenclature-citation><tp:nomenclature-citation><tp:taxon-name>Colpocephalum abruptofasciatum</tp:taxon-name><comment><xref ref-type="bibr" rid="B32">Mjöberg 1910</xref>: 36.</comment></tp:nomenclature-citation><tp:nomenclature-citation><tp:taxon-name>Colpocephalum ailurum</tp:taxon-name><comment> Nitzsch (In Giebel) 1861: 522.</comment></tp:nomenclature-citation><tp:nomenclature-citation><tp:taxon-name>Colpocephalum bicinctum</tp:taxon-name><comment> Nitzsch (In Giebel) 1861: 524.</comment></tp:nomenclature-citation><tp:nomenclature-citation><tp:taxon-name>Colpocephalum caudatum</tp:taxon-name><comment> Giebel 1874: 261, <xref ref-type="bibr" rid="B38">Piaget 1880</xref>: 519, 1885: 125.</comment></tp:nomenclature-citation><tp:nomenclature-citation><tp:taxon-name>Colpocephalum dissimile</tp:taxon-name><comment><xref ref-type="bibr" rid="B38">Piaget 1880</xref>: 520, 1885: 119.</comment></tp:nomenclature-citation><tp:nomenclature-citation><tp:taxon-name>Colpocephalum intermedium</tp:taxon-name><comment><xref ref-type="bibr" rid="B38">Piaget 1880</xref>: 521.</comment></tp:nomenclature-citation><tp:nomenclature-citation><tp:taxon-name>Colpocephalum latifasciatum</tp:taxon-name><comment> Piaget 1885: 130.</comment></tp:nomenclature-citation><tp:nomenclature-citation><tp:taxon-name>Colpocephalum osborni</tp:taxon-name><comment> Carriker 1903: 172.</comment></tp:nomenclature-citation><tp:nomenclature-citation><tp:taxon-name>Colpocephalum oxyurum</tp:taxon-name><comment> Nitzsch (In Giebel) 1861: 519.</comment></tp:nomenclature-citation><tp:nomenclature-citation><tp:taxon-name>Colpocephalum subflavescens</tp:taxon-name><comment><xref ref-type="bibr" rid="B38">Piaget 1880</xref>: 571.</comment></tp:nomenclature-citation><tp:nomenclature-citation><tp:taxon-name>Colpocephalum tricinctum</tp:taxon-name><comment> Nitzsch (In Giebel) 1861: 524, <xref ref-type="bibr" rid="B3">Ansari 1951</xref>: 154.</comment></tp:nomenclature-citation><tp:nomenclature-citation><tp:taxon-name>Colpocephalum wernecki</tp:taxon-name><comment> Orfila 1959: 477.</comment></tp:nomenclature-citation><tp:nomenclature-citation><tp:taxon-name>Neocolpocephalum gypae</tp:taxon-name><comment> Qadri 1935: 229.</comment></tp:nomenclature-citation><tp:nomenclature-citation><tp:taxon-name>Neocolpocephalum tricinctum</tp:taxon-name><comment> Eichler 1941: 374.</comment></tp:nomenclature-citation><tp:nomenclature-citation><tp:taxon-name>Vulturigogus eugenii</tp:taxon-name><comment> Eichler and Zlotorzycka 1963: 207.</comment></tp:nomenclature-citation><tp:nomenclature-citation><tp:taxon-name>Vulturigogus femellus</tp:taxon-name><comment> Eichler and Zlotorzycka 1963: 209.</comment></tp:nomenclature-citation></tp:nomenclature-citation-list></tp:nomenclature><tp:treatment-sec sec-type="Material examined"><title>Material examined.</title><p>91 males, 105 females, on <italic><tp:taxon-name>Columba livia</tp:taxon-name></italic> (Gmelin); Pakistan: Karachi; 21-V-2004, 23-IX-2007; leg. Naz.</p><fig id="F3" position="float" orientation="portrait"><label>Figures 13–20. </label><caption><p><bold>13–16.</bold> <italic><tp:taxon-name>Colpocephalum turbinatum</tp:taxon-name></italic> Denny <bold>13</bold> male dorso-ventral view <bold>14</bold> female dorsal view <bold>15</bold> female terminalia <bold>16</bold> male genitalia. <bold>17–20.</bold> <italic><tp:taxon-name>Hohorstiella lata</tp:taxon-name></italic> (Piaget) <bold>17</bold> male dorso-ventral view <bold>18</bold> female, dorsal view; <bold>19</bold>, female terminalia <bold>20</bold> male genitalia.</p></caption><graphic xmlns:xlink="http://www.w3.org/1999/xlink" xlink:href="ZooKeys-174-079-g003.jpg" position="float" orientation="portrait" xlink:type="simple"/></fig></tp:treatment-sec><ref-list><ref id="B17"><mixed-citation xmlns:xlink="http://www.w3.org/1999/xlink" xlink:type="simple"><person-group><name name-style="western"><surname>Denny</surname><given-names>H</given-names></name></person-group> (<year>1842</year>)<article-title> Monographia Anoplurorum Britanniae London: Henry G.</article-title><source>Bohn </source><volume>24</volume>: <fpage>1</fpage>-<lpage>262</lpage>.</mixed-citation></ref><ref id="B28"><mixed-citation xmlns:xlink="http://www.w3.org/1999/xlink" xlink:type="simple"><person-group><name name-style="western"><surname>Lakshminarayana</surname><given-names>KV</given-names></name></person-group> (<year>1979</year>)<article-title> A synoptic list of Mallophaga sens. lat. (Phthiraptera: Insecta) from India and adjacent countries together with host and regional indices.</article-title><source>Records of the Zoological Survey of India </source><volume>75</volume>: <fpage>39</fpage>-<lpage>201</lpage>.</mixed-citation></ref><ref id="B40"><mixed-citation xmlns:xlink="http://www.w3.org/1999/xlink" xlink:type="simple"><person-group><name name-style="western"><surname>Price</surname><given-names>RD</given-names></name><name name-style="western"><surname>Hellenthal</surname><given-names>RA</given-names></name><name name-style="western"><surname>Palma</surname><given-names>RL</given-names></name><name name-style="western"><surname>Johnson</surname><given-names>KP</given-names></name><name name-style="western"><surname>Clayton</surname><given-names>DH</given-names></name></person-group> (<year>2003</year>)<source> The chewing lice: world checklist and biological overview Illinois Natural History Survey, Special Publication 24, 1–105+X.</source></mixed-citation></ref><ref id="B32"><mixed-citation xmlns:xlink="http://www.w3.org/1999/xlink" xlink:type="simple"><person-group><name name-style="western"><surname>Mjöberg</surname><given-names>E</given-names></name></person-group> (<year>1910</year>)<article-title> Studien ber Mallophagen und Anopluren.</article-title><source>Arkiv för Zoologica </source><volume>6</volume> (<issue>13</issue>): <fpage>1</fpage>-<lpage>269</lpage>.</mixed-citation></ref><ref id="B38"><mixed-citation xmlns:xlink="http://www.w3.org/1999/xlink" xlink:type="simple"><person-group><name name-style="western"><surname>Piaget</surname><given-names>E</given-names></name></person-group> (<year>1880</year>)<source> Les Pèdiculines Essay monographique. EJ Brill, Leiden.</source></mixed-citation></ref><ref id="B3"><mixed-citation xmlns:xlink="http://www.w3.org/1999/xlink" xlink:type="simple"><person-group><name name-style="western"><surname>Ansari</surname><given-names>MAR</given-names></name></person-group> (<year>1951</year>)<article-title> Mallophaga (Amblycera) infesting birds in the Panjab (India).</article-title><source>Proceedingsof the National Institute of Science, India </source><volume>17</volume> (<issue>2</issue>): <fpage>127</fpage>-<lpage>203</lpage>.</mixed-citation></ref></ref-list></tp:taxon-treatment>
