# Supplementary material for: New records and a new species of chewing lice (Phthiraptera, Amblycera, Ischnocera) found on Columbidae (Columbiformes) in Pakistan
Source: Zookeys. 2012 Mar 9;(174):79–93. doi: 10.3897/zookeys.174.2717 (PMC3307356; doi:10.3897/zookeys.174.2717)
Supplement: XML Treatment for Hohorstiella streptopeliae [file zookeys.174.2717-treatment5.xml]

<!DOCTYPE tp:taxon-treatment
  PUBLIC "-//TaxonX//DTD Taxonomic Treatment Publishing DTD v0 20100105//EN" "tax-treatment-NSO.dtd">
<tp:taxon-treatment xmlns:tp="http://www.plazi.org/taxpub"><tp:treatment-meta><mixed-citation publication-type="journal"><person-group><name><surname>Naz</surname><given-names>Saima</given-names></name><name><surname>Sychra</surname><given-names>Oldrich</given-names></name><name><surname>Rizvi</surname><given-names>Syed Anser</given-names></name></person-group><article-title>New records and a new species of chewing lice (Phthiraptera, Amblycera, Ischnocera) found on Columbidae (Columbiformes) in Pakistan</article-title><source>Zookeys</source><day>9</day><month>3</month><year>2012</year><volume>2012</volume><issue>174</issue><fpage>79</fpage><lpage>93</lpage><pub-id pub-id-type="doi">10.3897/zookeys.174.2717</pub-id></mixed-citation></tp:treatment-meta><tp:nomenclature><tp:taxon-name>
                            <tp:taxon-name-part taxon-name-part-type="genus">Hohorstiella</tp:taxon-name-part>
                            <tp:taxon-name-part taxon-name-part-type="species">streptopeliae</tp:taxon-name-part>
                            <object-id xmlns:xlink="http://www.w3.org/1999/xlink" xlink:type="simple">http://species-id.net/wiki/Hohorstiella_streptopeliae</object-id>
                        </tp:taxon-name><tp:taxon-authority>Eichler</tp:taxon-authority><xref ref-type="fig" rid="F4">Fig. 21</xref><tp:nomenclature-citation-list><tp:nomenclature-citation><tp:taxon-name>Hohorstiella streptopeliae</tp:taxon-name><comment><xref ref-type="bibr" rid="B19">Eichler 1953</xref>: 169, <xref ref-type="bibr" rid="B40">Price et al. 2003</xref>: 111, 307.</comment></tp:nomenclature-citation></tp:nomenclature-citation-list></tp:nomenclature><tp:treatment-sec sec-type="Material examined"><title>Material examined.</title><p>4 females, on <italic><tp:taxon-name>Columba livia domestica</tp:taxon-name></italic> (Gmelin) (Fantail Pigeon breed); Pakistan: Karachi; 15-VII-2006; leg. Naz.</p><p>New record from Pakistan.</p><fig id="F4" position="float" orientation="portrait"><label>Figure 21–25.</label><caption><p> <bold>21</bold> <italic><tp:taxon-name>Hohorstiella streptopeliae</tp:taxon-name></italic> Eichler, female, dorso-ventral view. <bold>22–25</bold> <italic><tp:taxon-name>Campanulotes compar</tp:taxon-name></italic> (Burmeister) <bold>22</bold> male dorso-ventral view <bold>23</bold> female dorsal view <bold>24</bold> female terminalia <bold>25</bold> male genitalia.</p></caption><graphic xmlns:xlink="http://www.w3.org/1999/xlink" xlink:href="ZooKeys-174-079-g004.jpg" position="float" orientation="portrait" xlink:type="simple"/></fig></tp:treatment-sec><ref-list><ref id="B19"><mixed-citation xmlns:xlink="http://www.w3.org/1999/xlink" xlink:type="simple"><person-group><name name-style="western"><surname>Eichler</surname><given-names>W</given-names></name></person-group> (<year>1953</year>)<article-title> Mallophagen Synopsis XXI Genus <italic>Columbicola</italic>.</article-title><source>Zoologischer Anzeiger  </source><volume>148</volume>: <fpage>346</fpage>-<lpage>356</lpage>.</mixed-citation></ref><ref id="B40"><mixed-citation xmlns:xlink="http://www.w3.org/1999/xlink" xlink:type="simple"><person-group><name name-style="western"><surname>Price</surname><given-names>RD</given-names></name><name name-style="western"><surname>Hellenthal</surname><given-names>RA</given-names></name><name name-style="western"><surname>Palma</surname><given-names>RL</given-names></name><name name-style="western"><surname>Johnson</surname><given-names>KP</given-names></name><name name-style="western"><surname>Clayton</surname><given-names>DH</given-names></name></person-group> (<year>2003</year>)<source> The chewing lice: world checklist and biological overview Illinois Natural History Survey, Special Publication 24, 1–105+X.</source></mixed-citation></ref></ref-list></tp:taxon-treatment>
