# Supplementary material for: New records and a new species of chewing lice (Phthiraptera, Amblycera, Ischnocera) found on Columbidae (Columbiformes) in Pakistan
Source: Zookeys. 2012 Mar 9;(174):79–93. doi: 10.3897/zookeys.174.2717 (PMC3307356; doi:10.3897/zookeys.174.2717)
Supplement: XML Treatment for Campanulotes compar [file zookeys.174.2717-treatment6.xml]

<!DOCTYPE tp:taxon-treatment
  PUBLIC "-//TaxonX//DTD Taxonomic Treatment Publishing DTD v0 20100105//EN" "tax-treatment-NSO.dtd">
<tp:taxon-treatment xmlns:tp="http://www.plazi.org/taxpub"><tp:treatment-meta><mixed-citation publication-type="journal"><person-group><name><surname>Naz</surname><given-names>Saima</given-names></name><name><surname>Sychra</surname><given-names>Oldrich</given-names></name><name><surname>Rizvi</surname><given-names>Syed Anser</given-names></name></person-group><article-title>New records and a new species of chewing lice (Phthiraptera, Amblycera, Ischnocera) found on Columbidae (Columbiformes) in Pakistan</article-title><source>Zookeys</source><day>9</day><month>3</month><year>2012</year><volume>2012</volume><issue>174</issue><fpage>79</fpage><lpage>93</lpage><pub-id pub-id-type="doi">10.3897/zookeys.174.2717</pub-id></mixed-citation></tp:treatment-meta><tp:nomenclature><tp:taxon-name>
                            <tp:taxon-name-part taxon-name-part-type="genus">Campanulotes</tp:taxon-name-part>
                            <tp:taxon-name-part taxon-name-part-type="species">compar</tp:taxon-name-part>
                            <object-id xmlns:xlink="http://www.w3.org/1999/xlink" xlink:type="simple">http://species-id.net/wiki/Campanulotes_compar</object-id>
                        </tp:taxon-name><tp:taxon-authority>(Burmeister)</tp:taxon-authority><xref ref-type="fig" rid="F4">Fig. 22–25</xref><tp:nomenclature-citation-list><tp:nomenclature-citation><tp:taxon-name>Goniocotes bidentatus</tp:taxon-name><comment><xref ref-type="bibr" rid="B41">Scopoli 1763</xref>: 385, Harrison 1916: 80.</comment></tp:nomenclature-citation><tp:nomenclature-citation><tp:taxon-name>Goniocotes compar</tp:taxon-name><comment><xref ref-type="bibr" rid="B15">Burmeister 1838</xref>: 431.</comment></tp:nomenclature-citation><tp:nomenclature-citation><tp:taxon-name>Goniocotes formosanus</tp:taxon-name><comment> Sugimoto 1929: 25.</comment></tp:nomenclature-citation><tp:nomenclature-citation><tp:taxon-name>Goniodes compar</tp:taxon-name><comment><xref ref-type="bibr" rid="B35">Nitzsch 1818</xref>: 294, <xref ref-type="bibr" rid="B17">Denny 1842</xref>: 13, Giebel 1842: 12, Piaget 1842: 234, Neumann 1909: 31, Neveu–Lemaire 1919: 1116. <!--PageBreak--></comment></tp:nomenclature-citation><tp:nomenclature-citation><tp:taxon-name>Campanulotes compar</tp:taxon-name><comment> Keler 1939: 157, Hopkins and Clay 1952: 64, Ansari 1955: 48, Selimet al. 1968: 79, Hill and Tuff 1978: 309, 322, Tendeiro 1969: 380, 1978: 117, <xref ref-type="bibr" rid="B28">Lakshminarayana 1979</xref>: 70, <xref ref-type="bibr" rid="B40">Price et al. 2003</xref>: 160, 303.</comment></tp:nomenclature-citation></tp:nomenclature-citation-list></tp:nomenclature><tp:treatment-sec sec-type="Material examined"><title>Material examined.</title><p>51 males, 72 females, on <italic><tp:taxon-name>Columba livia</tp:taxon-name></italic> (Gmelin); Pakistan: Karachi, Hyderabad, Khairpur mir’s; 21-V-2004, 04-VIII-2006; leg. Naz.</p><p>New record from Pakistan.</p></tp:treatment-sec><tp:treatment-sec><!--Section generated to contain objects referenced in tp:taxon-treatment.--><fig id="F4" position="float" orientation="portrait"><label>Figure 21–25.</label><caption><p> <bold>21</bold> <italic><tp:taxon-name>Hohorstiella streptopeliae</tp:taxon-name></italic> Eichler, female, dorso-ventral view. <bold>22–25</bold> <italic><tp:taxon-name>Campanulotes compar</tp:taxon-name></italic> (Burmeister) <bold>22</bold> male dorso-ventral view <bold>23</bold> female dorsal view <bold>24</bold> female terminalia <bold>25</bold> male genitalia.</p></caption><graphic xmlns:xlink="http://www.w3.org/1999/xlink" xlink:href="ZooKeys-174-079-g004.jpg" position="float" orientation="portrait" xlink:type="simple"/></fig></tp:treatment-sec><ref-list><ref id="B41"><mixed-citation xmlns:xlink="http://www.w3.org/1999/xlink" xlink:type="simple"><person-group><name name-style="western"><surname>Scopoli</surname><given-names>GA</given-names></name></person-group> (<year>1763</year>)<source> Entomologica carniolica exhibens insecta carniolica indigena et distribute in ordines, genera, species, varitates. Wien Pediculus, 381–386.</source></mixed-citation></ref><ref id="B15"><mixed-citation xmlns:xlink="http://www.w3.org/1999/xlink" xlink:type="simple"><person-group><name name-style="western"><surname>Burmeister</surname><given-names>HCC</given-names></name></person-group> (<year>1838</year>)<source> Mallophaga: 418–443, In: Handbuch der Entomologie 2 (1), Enslin, Berlin.</source></mixed-citation></ref><ref id="B35"><mixed-citation xmlns:xlink="http://www.w3.org/1999/xlink" xlink:type="simple"><person-group><name name-style="western"><surname>Nitzsch</surname><given-names>CL</given-names></name></person-group> (<year>1818</year>)<article-title> Die Familien und Gattungen der Thierinsekten (Insecta Epizoica), als Prodromus einer Naturgeschichte derselben.</article-title><source>Magazin der Entomologie (Germar) </source><volume>3</volume>: <fpage>261</fpage>-<lpage>316</lpage>.</mixed-citation></ref><ref id="B17"><mixed-citation xmlns:xlink="http://www.w3.org/1999/xlink" xlink:type="simple"><person-group><name name-style="western"><surname>Denny</surname><given-names>H</given-names></name></person-group> (<year>1842</year>)<article-title> Monographia Anoplurorum Britanniae London: Henry G.</article-title><source>Bohn </source><volume>24</volume>: <fpage>1</fpage>-<lpage>262</lpage>.</mixed-citation></ref><ref id="B28"><mixed-citation xmlns:xlink="http://www.w3.org/1999/xlink" xlink:type="simple"><person-group><name name-style="western"><surname>Lakshminarayana</surname><given-names>KV</given-names></name></person-group> (<year>1979</year>)<article-title> A synoptic list of Mallophaga sens. lat. (Phthiraptera: Insecta) from India and adjacent countries together with host and regional indices.</article-title><source>Records of the Zoological Survey of India </source><volume>75</volume>: <fpage>39</fpage>-<lpage>201</lpage>.</mixed-citation></ref><ref id="B40"><mixed-citation xmlns:xlink="http://www.w3.org/1999/xlink" xlink:type="simple"><person-group><name name-style="western"><surname>Price</surname><given-names>RD</given-names></name><name name-style="western"><surname>Hellenthal</surname><given-names>RA</given-names></name><name name-style="western"><surname>Palma</surname><given-names>RL</given-names></name><name name-style="western"><surname>Johnson</surname><given-names>KP</given-names></name><name name-style="western"><surname>Clayton</surname><given-names>DH</given-names></name></person-group> (<year>2003</year>)<source> The chewing lice: world checklist and biological overview Illinois Natural History Survey, Special Publication 24, 1–105+X.</source></mixed-citation></ref></ref-list></tp:taxon-treatment>
