# Supplementary material for: New records and a new species of chewing lice (Phthiraptera, Amblycera, Ischnocera) found on Columbidae (Columbiformes) in Pakistan
Source: Zookeys. 2012 Mar 9;(174):79–93. doi: 10.3897/zookeys.174.2717 (PMC3307356; doi:10.3897/zookeys.174.2717)
Supplement: XML Treatment for Columbicola tschulyschman [file zookeys.174.2717-treatment8.xml]

<!DOCTYPE tp:taxon-treatment
  PUBLIC "-//TaxonX//DTD Taxonomic Treatment Publishing DTD v0 20100105//EN" "tax-treatment-NSO.dtd">
<tp:taxon-treatment xmlns:tp="http://www.plazi.org/taxpub"><tp:treatment-meta><mixed-citation publication-type="journal"><person-group><name><surname>Naz</surname><given-names>Saima</given-names></name><name><surname>Sychra</surname><given-names>Oldrich</given-names></name><name><surname>Rizvi</surname><given-names>Syed Anser</given-names></name></person-group><article-title>New records and a new species of chewing lice (Phthiraptera, Amblycera, Ischnocera) found on Columbidae (Columbiformes) in Pakistan</article-title><source>Zookeys</source><day>9</day><month>3</month><year>2012</year><volume>2012</volume><issue>174</issue><fpage>79</fpage><lpage>93</lpage><pub-id pub-id-type="doi">10.3897/zookeys.174.2717</pub-id></mixed-citation></tp:treatment-meta><tp:nomenclature><tp:taxon-name>
                            <tp:taxon-name-part taxon-name-part-type="genus">Columbicola</tp:taxon-name-part>
                            <tp:taxon-name-part taxon-name-part-type="species">tschulyschman</tp:taxon-name-part>
                            <object-id xmlns:xlink="http://www.w3.org/1999/xlink" xlink:type="simple">http://species-id.net/wiki/Columbicola_tschulyschman</object-id>
                        </tp:taxon-name><tp:taxon-authority>Eichler</tp:taxon-authority><xref ref-type="fig" rid="F5">Fig. 30–33</xref><tp:nomenclature-citation-list><tp:nomenclature-citation><tp:taxon-name>Columbicola tschulyschman</tp:taxon-name><comment><xref ref-type="bibr" rid="B18">Eichler 1942</xref>: 28, Tendeiro 1960: 531, 571, Hopkins and Clay 1952: 88, <xref ref-type="bibr" rid="B40">Price et al. 2003</xref>: 168, 303.</comment></tp:nomenclature-citation><tp:nomenclature-citation><tp:taxon-name>Columbicola montschadskyi</tp:taxon-name><comment> Blagoveshtchensky 1951: 308, Tendeiro 1965: 131.</comment></tp:nomenclature-citation></tp:nomenclature-citation-list></tp:nomenclature><tp:treatment-sec sec-type="Material examined"><title>Material examined.</title><p>5 males, 6 females, on <italic><tp:taxon-name>Columba livia neglecta</tp:taxon-name></italic> Hume; Pakistan: Karachi; 16-VIII-2007; leg. Naz.</p><p>New record from Pakistan.</p><fig id="F5" position="float" orientation="portrait"><label>Figures 26–33.</label><caption><p><bold>26-29</bold> <italic><tp:taxon-name>Columbicola columbae</tp:taxon-name></italic> (L.) <bold>26</bold> male dorso-ventral view <bold>27</bold> female dorsal view <bold>28</bold>, male terminalia dorso-ventral view <bold>29</bold> male genitalia. <bold>30–33</bold> <italic><tp:taxon-name>Columbicola tschulyschman</tp:taxon-name></italic> Eichler <bold>30</bold> male dorsal view <bold>31</bold> female dorsal view <bold>32</bold> female terminalia dorso-ventral view <bold>33</bold> male genitalia.</p></caption><graphic xmlns:xlink="http://www.w3.org/1999/xlink" xlink:href="ZooKeys-174-079-g005.jpg" position="float" orientation="portrait" xlink:type="simple"/></fig></tp:treatment-sec><ref-list><ref id="B18"><mixed-citation xmlns:xlink="http://www.w3.org/1999/xlink" xlink:type="simple"><person-group><name name-style="western"><surname>Eichler</surname><given-names>W</given-names></name></person-group> (<year>1942</year>)<article-title> Notulae Mallophagologicae VIII <italic>Heinrothiella inexpectata</italic> nov gen et spec und einige andere z. T. neue Federlinge.</article-title><source>Zoollogisch Anzeiger </source><volume>139</volume>: <fpage>27</fpage>-<lpage>31</lpage>.</mixed-citation></ref><ref id="B40"><mixed-citation xmlns:xlink="http://www.w3.org/1999/xlink" xlink:type="simple"><person-group><name name-style="western"><surname>Price</surname><given-names>RD</given-names></name><name name-style="western"><surname>Hellenthal</surname><given-names>RA</given-names></name><name name-style="western"><surname>Palma</surname><given-names>RL</given-names></name><name name-style="western"><surname>Johnson</surname><given-names>KP</given-names></name><name name-style="western"><surname>Clayton</surname><given-names>DH</given-names></name></person-group> (<year>2003</year>)<source> The chewing lice: world checklist and biological overview Illinois Natural History Survey, Special Publication 24, 1–105+X.</source></mixed-citation></ref></ref-list></tp:taxon-treatment>
