# Supplementary material for: New records and a new species of chewing lice (Phthiraptera, Amblycera, Ischnocera) found on Columbidae (Columbiformes) in Pakistan
Source: Zookeys. 2012 Mar 9;(174):79–93. doi: 10.3897/zookeys.174.2717 (PMC3307356; doi:10.3897/zookeys.174.2717)
Supplement: XML Treatment for Turturicola salimalii [file zookeys.174.2717-treatment9.xml]

<!DOCTYPE tp:taxon-treatment
  PUBLIC "-//TaxonX//DTD Taxonomic Treatment Publishing DTD v0 20100105//EN" "tax-treatment-NSO.dtd">
<tp:taxon-treatment xmlns:tp="http://www.plazi.org/taxpub"><tp:treatment-meta><mixed-citation publication-type="journal"><person-group><name><surname>Naz</surname><given-names>Saima</given-names></name><name><surname>Sychra</surname><given-names>Oldrich</given-names></name><name><surname>Rizvi</surname><given-names>Syed Anser</given-names></name></person-group><article-title>New records and a new species of chewing lice (Phthiraptera, Amblycera, Ischnocera) found on Columbidae (Columbiformes) in Pakistan</article-title><source>Zookeys</source><day>9</day><month>3</month><year>2012</year><volume>2012</volume><issue>174</issue><fpage>79</fpage><lpage>93</lpage><pub-id pub-id-type="doi">10.3897/zookeys.174.2717</pub-id></mixed-citation></tp:treatment-meta><tp:nomenclature><tp:taxon-name>
                            <tp:taxon-name-part taxon-name-part-type="genus">Turturicola</tp:taxon-name-part>
                            <tp:taxon-name-part taxon-name-part-type="species">salimalii</tp:taxon-name-part>
                            <object-id xmlns:xlink="http://www.w3.org/1999/xlink" xlink:type="simple">http://species-id.net/wiki/Turturicola_salimalii</object-id>
                        </tp:taxon-name><tp:taxon-authority>Clay &amp; Meinertzhagen</tp:taxon-authority><tp:nomenclature-citation-list><tp:nomenclature-citation><tp:taxon-name>Turturicola salimalii</tp:taxon-name><comment><xref ref-type="bibr" rid="B16">Clay and Meinertzhagen 1937</xref>: 278, <xref ref-type="bibr" rid="B2">Ansari 1947</xref>: 260, Hopkins and Clay 1952: 360, Tendeiro 1965: 26, 48, <xref ref-type="bibr" rid="B28">Lakshminarayana 1979</xref>: 174, <xref ref-type="bibr" rid="B40">Price et al. 2003</xref>: 246, 307.<!--PageBreak--></comment></tp:nomenclature-citation></tp:nomenclature-citation-list></tp:nomenclature><tp:treatment-sec sec-type="Material examined"><title>Material examined.</title><p>2 females, on <italic><tp:taxon-name>Columba livia</tp:taxon-name></italic> (Gmelin); Pakistan: Karachi; 16-VII-2005; leg. Naz.</p><p>New host record from Pakistan.</p></tp:treatment-sec><ref-list><ref id="B16"><mixed-citation xmlns:xlink="http://www.w3.org/1999/xlink" xlink:type="simple"><person-group><name name-style="western"><surname>Clay</surname><given-names>T</given-names></name><name name-style="western"><surname>Meinertzhagen</surname><given-names>R</given-names></name></person-group> (<year>1937</year>)<article-title> Two remarkable new Mallophagan genera from the Columbidae.</article-title><source>The Entomologist </source><volume>70</volume>: <fpage>276</fpage>-<lpage>278</lpage>.</mixed-citation></ref><ref id="B2"><mixed-citation xmlns:xlink="http://www.w3.org/1999/xlink" xlink:type="simple"><person-group><name name-style="western"><surname>Ansari</surname><given-names>MAR</given-names></name></person-group> (<year>1947</year>)<article-title> Mallophaga (Ischnocera) infesting birds in the Punjab (India).</article-title><source>Proceedings of the National Institute of Science, India </source><volume>13</volume> (<issue>6</issue>): <fpage>253</fpage>-<lpage>303</lpage>.</mixed-citation></ref><ref id="B28"><mixed-citation xmlns:xlink="http://www.w3.org/1999/xlink" xlink:type="simple"><person-group><name name-style="western"><surname>Lakshminarayana</surname><given-names>KV</given-names></name></person-group> (<year>1979</year>)<article-title> A synoptic list of Mallophaga sens. lat. (Phthiraptera: Insecta) from India and adjacent countries together with host and regional indices.</article-title><source>Records of the Zoological Survey of India </source><volume>75</volume>: <fpage>39</fpage>-<lpage>201</lpage>.</mixed-citation></ref><ref id="B40"><mixed-citation xmlns:xlink="http://www.w3.org/1999/xlink" xlink:type="simple"><person-group><name name-style="western"><surname>Price</surname><given-names>RD</given-names></name><name name-style="western"><surname>Hellenthal</surname><given-names>RA</given-names></name><name name-style="western"><surname>Palma</surname><given-names>RL</given-names></name><name name-style="western"><surname>Johnson</surname><given-names>KP</given-names></name><name name-style="western"><surname>Clayton</surname><given-names>DH</given-names></name></person-group> (<year>2003</year>)<source> The chewing lice: world checklist and biological overview Illinois Natural History Survey, Special Publication 24, 1–105+X.</source></mixed-citation></ref></ref-list></tp:taxon-treatment>
